# Supplementary material for: Contribution of copy number variations to the risk of severe eating disorders
Source: Psychiatry Clin Neurosci. 2022 Jun 20;76(9):423–8. doi: 10.1111/pcn.13430 (PMC9546291; doi:10.1111/pcn.13430)
Supplement: Supplementary file 1 — Supplementary Table 1a. 826 genes linked to NDDs Supplementary Table 1b. 41 CNV loci linked to NDDs [file PCN-76-423-s001.zip]

Archive with 2 entries (2 files):
- PCN_13430_Supplementary Table 1a.pdf
- PCN_13430_Supplementary Table 1b.pdf
